# Supplementary material for: High-Performance Multilevel and Ambipolar Nonvolatile Organic Transistor Memory Using Small-Molecule SFDBAO and PS as Charge Trapping Elements
Source: Nanomaterials (Basel). 2025 Jul 10;15(14):1072. doi: 10.3390/nano15141072 (PMC12300832; doi:10.3390/nano15141072)
Supplement: Supplementary file 1 [file nanomaterials-15-01072-s001.zip]

Archive with 1 entries (1 files):
- nanomaterials-3702637-supplementary.pdf
